# Supplementary material for: Five additions to the list of Sepsidae Diptera for Vietnam: Perochaeta cuirassa sp. n., Perochaeta lobo sp. n., Sepsis spura sp. n., Sepsis sepsi Ozerov, 2003 and Sepsis monostigma Thompson, 1869
Source: Zookeys. 2010 Nov 29;(70):41–56. doi: 10.3897/zookeys.70.766 (PMC3088448; doi:10.3897/zookeys.70.766)
Supplement: XML Treatment for Perochaeta cuirassa [file zookeys.70.766-treatment1.xml]

<!DOCTYPE tp:taxon-treatment
  PUBLIC "-//TaxonX//DTD Taxonomic Treatment Publishing DTD v0 20100105//EN" "tax-treatment-NSO.dtd">
<tp:taxon-treatment xmlns:tp="http://www.plazi.org/taxpub"><tp:treatment-meta><mixed-citation publication-type="journal"><person-group><name><surname>Ang</surname><given-names>Yuchen</given-names></name><name><surname>Meier</surname><given-names>Rudolf</given-names></name></person-group><article-title>Five additions to the list of Sepsidae Diptera for Vietnam: Perochaeta cuirassa sp. n., Perochaeta lobo sp. n., Sepsis spura sp. n., Sepsis sepsi Ozerov, 2003 and Sepsis monostigma Thompson, 1869</article-title><source>Zookeys</source><day>29</day><month>11</month><year>2010</year><volume>2010</volume><issue>70</issue><fpage>41</fpage><lpage>56</lpage><pub-id pub-id-type="doi">10.3897/zookeys.70.766</pub-id></mixed-citation></tp:treatment-meta><tp:nomenclature><tp:taxon-name>
                    	<tp:taxon-name-part taxon-name-part-type="genus">Perochaeta</tp:taxon-name-part>
                    	<tp:taxon-name-part taxon-name-part-type="species">cuirassa</tp:taxon-name-part>
                    <object-id xmlns:xlink="http://www.w3.org/1999/xlink" xlink:type="simple">urn:lsid:zoobank.org:act:76BA1CDF-D467-45D0-9898-305C21045C6D</object-id>
                    </tp:taxon-name><tp:taxon-authority>Ang 2010</tp:taxon-authority><tp:taxon-status xmlns:xlink="http://www.w3.org/1999/xlink" xlink:type="simple">sp. n.</tp:taxon-status><xref ref-type="fig" rid="F1">Figs 1–5</xref></tp:nomenclature><tp:treatment-sec sec-type="Material"><title>Material.</title><p><italic>Holotype.</italic> ♂ (RMBR), <bold>Vietnam</bold>, Lào Cai Province, Sa Pa Valley. Baited with cow dung at forest edge next to a small cascade alongside highway, ca. 850m along the road westward of the Thác bạc (Silver Waterfall) tourist attraction [22°23'23.90"N; 103°44'50.32"E, elevation 2600m above sea level, ASL]. Collected 16.VII.2010 (Ang Y). <italic>Paratypes</italic>. 2 ♂ (RMBR), collected from same locality and time as holotype.</p><fig id="F1" position="float" orientation="portrait"><label>Figures 1–9.</label><caption><p><tp:taxon-name>Perochaeta cuirassa</tp:taxon-name> and <tp:taxon-name>Perochaeta lobo</tp:taxon-name> <bold>♂</bold>. <tp:taxon-name>Perochaeta cuirassa</tp:taxon-name>: <bold>1</bold> 4<sup>th</sup> sternite, ventral <bold>2</bold> hypopygium, dorsal <bold>3</bold> hypopygium, lateral <bold>4</bold> surstylus, lateral (inward facing) <bold>5</bold> pleural pruinosity pattern, lateral. <tp:taxon-name>Perochaeta lobo</tp:taxon-name>: <bold>6</bold> 4<sup>th</sup> sternite, ventral <bold>7</bold> hypopygium, dorsal <bold>8</bold> hypopygium, ventral <bold>9</bold> hypopygium, lateral. Scale bars: 0.5mm.</p></caption><graphic xmlns:xlink="http://www.w3.org/1999/xlink" xlink:href="ZooKeys-070-041-g001.jpg" position="float" orientation="portrait" xlink:type="simple"/></fig></tp:treatment-sec><tp:treatment-sec sec-type="Etymology"><title>Etymology.</title><p>The specific epithet refers to the shape of the main scleral plate for the 4<sup>th</sup> sternite, which resembles a cuirass or breastplate armor.</p></tp:treatment-sec><tp:treatment-sec sec-type="Diagnosis"><title>Diagnosis.</title><p>Adult male <tp:taxon-name>Perochaeta cuirassa</tp:taxon-name> is very similar to <tp:taxon-name>Perochaeta lobo</tp:taxon-name> and can only be reliably distinguished from the latter based on the 4<sup>th</sup> sternite [cf. <tp:taxon-name>Perochaeta cuirassa</tp:taxon-name> (<xref ref-type="fig" rid="F1">Fig. 1</xref>) and <tp:taxon-name>Sepsis lobo</tp:taxon-name> (<xref ref-type="fig" rid="F1">Fig. 6</xref>)]: The sternite in <tp:taxon-name>Perochaeta cuirassa</tp:taxon-name> lacks distinct lobes on the posterior end of the 4<sup>th</sup> sternite, while the sternite brush is thick and squat (as opposed to long and thin in <tp:taxon-name>Perochaeta lobo</tp:taxon-name>), and the main scleral plate is much broader (long as wide) than in <tp:taxon-name>Perochaeta lobo</tp:taxon-name> (twice long as wide). The hypopygium [cf. <tp:taxon-name>Perochaeta cuirassa</tp:taxon-name> (<xref ref-type="fig" rid="F1">Figs 2–4</xref>) and <tp:taxon-name>Perochaeta lobo</tp:taxon-name> (<xref ref-type="fig" rid="F1">Figs 7–9</xref>)] is also distinct, with <tp:taxon-name>Perochaeta cuirassa</tp:taxon-name> bearing a large median, decussating protrusion on the dorsal side of the surstylus, while <tp:taxon-name>Perochaeta lobo</tp:taxon-name> has a sub-median protrusion on the ventral side of the surstylus. <tp:taxon-name>Perochaeta cuirassa</tp:taxon-name> is also readily distinguished from all other <tp:taxon-name>Perochaeta</tp:taxon-name> species based on the morphology of the 4<sup>th</sup> sternite and hypopygium: The sternites brush of <tp:taxon-name>Perochaeta cuirassa</tp:taxon-name> (<xref ref-type="fig" rid="F1">Fig. 1</xref>) has significantly more bristles (&gt;40 per brush) than either <tp:taxon-name>Perochaeta hennigi</tp:taxon-name> Ozerov, 1992 (<xref ref-type="fig" rid="F2">Fig. 10</xref>) or <tp:taxon-name>Perochaeta dikowi</tp:taxon-name> (<xref ref-type="fig" rid="F2">Fig. 12</xref>), both of which have only 5–6 large bristles in addition to a few weaker bristles. <tp:taxon-name>Perochaeta cuirassa</tp:taxon-name> also has strong bristles lining the distal margin of the sternite, which are not found in <tp:taxon-name>Perochaeta dikowi</tp:taxon-name> or <tp:taxon-name>Perochaeta hennigi</tp:taxon-name>. The surstylus of <tp:taxon-name>Perochaeta cuirassa</tp:taxon-name> (<xref ref-type="fig" rid="F1">Fig. 2</xref>) resembles that of <tp:taxon-name>Perochaeta hennigi</tp:taxon-name> (<xref ref-type="fig" rid="F2">Fig. 11</xref>), but can be distinguished by the large median surstylus projection, which is long and curved in <tp:taxon-name>Perochaeta cuirassa</tp:taxon-name> but short and broadly triangular in <tp:taxon-name>Perochaeta hennigi</tp:taxon-name>. Both <tp:taxon-name>Perochaeta dikowi</tp:taxon-name> (<xref ref-type="fig" rid="F2">Fig. 13</xref>) and <tp:taxon-name>Perochaeta orientalis</tp:taxon-name> (De Meijere, 1913) (<xref ref-type="fig" rid="F2">Fig. 14</xref>) lack large median projections. <tp:taxon-name>Perochaeta cuirassa</tp:taxon-name> can further be distinguished by the radial-medial cross-vein dividing the discal-medial cell which is in a ratio of 3 : 1 in <tp:taxon-name>Perochaeta cuirassa</tp:taxon-name>, 2.5 : 1 in <tp:taxon-name>Perochaeta dikowi</tp:taxon-name>, 2 : 1 in  <tp:taxon-name>Perochaeta hennigi</tp:taxon-name> and 1 : 1 in <tp:taxon-name>Perochaeta orientalis</tp:taxon-name>.<!--PageBreak--></p><fig id="F2" position="float" orientation="portrait"><label>Figures 10–14.</label><caption><p>Various <tp:taxon-name>Perochaeta</tp:taxon-name> 4<sup>th</sup> sternites and hypopygia.<tp:taxon-name>Perochaeta hennigi</tp:taxon-name> ♂ redrawn from Ozerov (1992): <bold>10</bold> 4<sup>th</sup> sternite, ventral <bold>11</bold> hypopygium (half), dorsal. <tp:taxon-name>Perochaeta dikowi</tp:taxon-name> ♂ redrawn from Ang et al. (2008): <bold>12</bold> 4<sup>th</sup> sternite, ventral <bold>13</bold> hypopygium (half), dorsal. <tp:taxon-name>Perochaeta orientalis</tp:taxon-name> ♂ redrawn from Duda (1926): <bold>14</bold> hypopygium, lateral.</p></caption><graphic xmlns:xlink="http://www.w3.org/1999/xlink" xlink:href="ZooKeys-070-041-g002.jpg" position="float" orientation="portrait" xlink:type="simple"/></fig></tp:treatment-sec><tp:treatment-sec sec-type="Description (male)"><title>Description (male).</title><sec sec-type="Colour"><title>Colour.</title><p>Head capsule mostly black except for thin yellow strip along subgena and parafacial area. Lunule, facial carina and antennae light brown; antennal groove dark brown. Proboscis brown. Thorax, scutellum and abdomen wholly black. Legs largely yellow except for the following: basal regions of fore coxa brown, mid and rear femora with a dark half-ring subapically (edges of which are diffuse on the apical edge), basal half of mid and rear tibiae dark brown. All tarsi with tarsomeres 3–5 brown; tarsomeres 1–2 yellow with brown region apically. Wing clear except for basicostal cell and basal third of costal cell, which is brown. Veins <!--PageBreak-->dark brown. Calypter creamy, margin and fringe-hairs yellowish. Haltere milky yellow with brown base.</p></sec><sec sec-type="Head"><title>Head.</title><p>Roundish, facial carina short and shallow, facial area receding. Gena and parafacial region narrow. Ocellar prominence and occipital region lightly microtomentose. Chaetotaxy: 1 <italic>ocellar</italic>, 1 divergent <italic>postocellar</italic>, 1 <italic>outer vertical</italic>; <italic>inner vertical</italic> absent. <italic>Orbital</italic> very reduced to absent. 2 <italic>vibrissae.</italic> 3–4 <italic>postocular.</italic> Lower fascial margin lined with setulae.</p></sec><sec sec-type="Thorax"><title>Thorax.</title><p>Scutum, postpronotum, scutellum and subscutellum wholly microtomentose. Mediotergite microtomentose but glossy in the medial region. Scutellum twice wide as long. Pleural pruinosity pattern (<xref ref-type="fig" rid="F1">Fig. 5</xref>): Proepisternum glossy with ventral region microtomentose. Anepisternum largely glossy with anterioventral region densely microtomentose. Katepisternum largely with dense tomentosity except for glossy anterioventral region. Anterior side of anepimeron glossy while posterior side lightly microtomentose and posterioventral region densely microtomentose. Postpronotum, katatergite, meron and metepimeron lightly-dusted. Chaetotaxy: 1 <italic>apical scutellar</italic>, 1 reduced, setulae-like <italic>basal scutellar,</italic> 1 <italic>dorsocentral</italic>, 1 <italic>postalar</italic>, 1 <italic>supraalar</italic>, 2 <italic>notopleural</italic>, 1 <italic>postpronotal</italic>, 1 <italic>anepisternal</italic> and 1 <italic>posterior spiracular</italic>. Postpronotoum, prescutum and anepisternum with few, sporadic setulae.</p></sec><sec sec-type="Legs"><title>Legs.</title><p>Forelegs unmodified in males; all femora and tibiae without posteriodorsalor anteriodorsal setae. Mid tibia with row of short setae on anterior apex. Rear tibia with barely-visible osomoterial patch on medial posteriodorsal side. Rear basitarsus with three ventral dark spines basally.</p></sec><sec sec-type="Wings"><title>Wings.</title><p>Without pterostigma. Veins bare. Covered with microtrichiae except for costal, subcostal, basal-medial and posterior-cubital cells, as well as base of cells r1 and r2+3. Microtrichiae sparse on basal region of basal-radial and discal-medial cells. Radial-medial cross-vein divides discal-medial cell by ratio of 3 : 1. Length: 4.6–4.9 mm.</p></sec><sec sec-type="Abdomen"><title>Abdomen.</title><p>Glossy black; syntergite 1+2 – tergite 5 normal, tergite 6 missing, syntergite 7+8 present and extending ventrad as a narrow sclerite. Spiracles 1–4 on intersegmental membrane, spiracle 5 on ventral margin of tergite 5, spiracle 7 and 8 adjacent on margin of syntergite 7+8. Sternite 1 broadly rectangular while sternite 2 is triangular, tapering posteriorly; sternite 3 is oblong. 4<sup>th</sup> sternite heavily modified (<xref ref-type="fig" rid="F1">Fig. 1</xref>); greatly expanded, long as is wide, and in the shape of a breastplate. Two stout moveable appendages (= sternite brushes) branch off laterally; each appendage resembles a painter’s brush, with large, thick bristles on the outer side and shorter, thinner bristles on the inner side.Posterior edge of 4<sup>th</sup> sternite invaginated with strong setae lining the outer discal margin as well as submedially. A Y-shaped apodeme extends underneath and anterior to the 4<sup>th</sup> sternite.</p></sec><sec sec-type="Hypopygium"><title>Hypopygium</title><p>(<xref ref-type="fig" rid="F1">Figs 2–4</xref>). Cercal plate with two very weak lobes; distal margin of each lobe covered with numerous setae. Hypopygium triangular with a two tooth-like projections on the inner side basal to where the surstylus branches off (<xref ref-type="fig" rid="F1">Fig. 4</xref>). Surstylus itself fused to hypopygium, angled dorsally, and branches off subterminally (<xref ref-type="fig" rid="F1">Fig. 3</xref>). Each surstylus has a large hook-like median projection that curves dorsally and decussates. Terminal section of surstylus shaped like a scapula, with cuticular “teeth” and<!--PageBreak--> setulae on distal margin, and a small inward-facing “tooth” on both the ventral and dorsal region subterminally pointing towards the median.</p></sec></tp:treatment-sec><tp:treatment-sec sec-type="Distribution"><title>Distribution.</title><p>Vietnam (Lào Cai).</p></tp:treatment-sec></tp:taxon-treatment>
