# Supplementary material for: Five additions to the list of Sepsidae Diptera for Vietnam: Perochaeta cuirassa sp. n., Perochaeta lobo sp. n., Sepsis spura sp. n., Sepsis sepsi Ozerov, 2003 and Sepsis monostigma Thompson, 1869
Source: Zookeys. 2010 Nov 29;(70):41–56. doi: 10.3897/zookeys.70.766 (PMC3088448; doi:10.3897/zookeys.70.766)
Supplement: XML Treatment for Perochaeta lobo [file zookeys.70.766-treatment2.xml]

<!DOCTYPE tp:taxon-treatment
  PUBLIC "-//TaxonX//DTD Taxonomic Treatment Publishing DTD v0 20100105//EN" "tax-treatment-NSO.dtd">
<tp:taxon-treatment xmlns:tp="http://www.plazi.org/taxpub"><tp:treatment-meta><mixed-citation publication-type="journal"><person-group><name><surname>Ang</surname><given-names>Yuchen</given-names></name><name><surname>Meier</surname><given-names>Rudolf</given-names></name></person-group><article-title>Five additions to the list of Sepsidae Diptera for Vietnam: Perochaeta cuirassa sp. n., Perochaeta lobo sp. n., Sepsis spura sp. n., Sepsis sepsi Ozerov, 2003 and Sepsis monostigma Thompson, 1869</article-title><source>Zookeys</source><day>29</day><month>11</month><year>2010</year><volume>2010</volume><issue>70</issue><fpage>41</fpage><lpage>56</lpage><pub-id pub-id-type="doi">10.3897/zookeys.70.766</pub-id></mixed-citation></tp:treatment-meta><tp:nomenclature><tp:taxon-name>
                    	<tp:taxon-name-part taxon-name-part-type="genus">Perochaeta</tp:taxon-name-part>
                    	<tp:taxon-name-part taxon-name-part-type="species">lobo</tp:taxon-name-part>
                    <object-id xmlns:xlink="http://www.w3.org/1999/xlink" xlink:type="simple">urn:lsid:zoobank.org:act:5B7C6CFA-9DCC-4377-9893-CBD789E333E9</object-id>
                    </tp:taxon-name><tp:taxon-authority>Ang 2010</tp:taxon-authority><tp:taxon-status xmlns:xlink="http://www.w3.org/1999/xlink" xlink:type="simple">sp. n.</tp:taxon-status><xref ref-type="fig" rid="F1">Figs 6–9</xref></tp:nomenclature><tp:treatment-sec sec-type="Material"><title>Material.</title><p><italic>Holotype.</italic> ♂ (RMBR), <bold>Vietnam,</bold> Lào Cai Province, Sa Pa Valley. Baited with cow dung at forest edge next to a small cascade alongside highway, ca. 850m along the road westward of the Thác bạc (Silver Waterfall) tourist attraction [22°23'23.90N; 103°44'50.32E, elevation 2600m above sea level, ASL]. Collected 16.VII.2010 (Ang Y).</p></tp:treatment-sec><tp:treatment-sec sec-type="Etymology"><title>Etymology.</title><p>The specific epithet is a phonetic translation of Greek “λοβό”, which refers to the large, distinct lobe found on each lateral half on the posterior margin of the 4<sup>th</sup> sternite.</p></tp:treatment-sec><tp:treatment-sec sec-type="Diagnosis"><title>Diagnosis.</title><p>The adult male is very similar to <tp:taxon-name>Perochaeta cuirassa</tp:taxon-name> and can only be reliably distinguished based on the 4<sup>th</sup> sternite and hypopygium. The 4<sup>th</sup> sternite [cf. <tp:taxon-name>Perochaeta lobo</tp:taxon-name> (<xref ref-type="fig" rid="F1">Fig. 6</xref>) and <tp:taxon-name>Perochaeta cuirassa</tp:taxon-name> (<xref ref-type="fig" rid="F1">Fig. 1</xref>)] can be distinguished to species by the presence of distinct lobes on the posterior end, the long, thin sternite brush (as opposed to short and squat in <tp:taxon-name>Perochaeta cuirassa</tp:taxon-name>), and the sternite itself being narrower (half wide as long). The structure of the hypopygium (<xref ref-type="fig" rid="F1">Figs 7–9</xref>) is also diagnostic given that it is the only <tp:taxon-name>Perochaeta</tp:taxon-name> with a surstylus that has a dorsal flap along its length and a long distal-pointing projection sub-basally. Other diagnostic characters that distinguish <tp:taxon-name>Perochaeta lobo</tp:taxon-name> from <tp:taxon-name>Perochaeta dikowi</tp:taxon-name>, <tp:taxon-name>Perochaeta hennigi</tp:taxon-name> and <tp:taxon-name>Perochaeta orientalis</tp:taxon-name> as described in diagnosis for <tp:taxon-name>Perochaeta cuirassa</tp:taxon-name>.</p></tp:treatment-sec><tp:treatment-sec sec-type="Description (male)"><title>Description (male).</title><sec sec-type="Colour"><title>Colour.</title><p>As described in <tp:taxon-name>Perochaeta cuirassa</tp:taxon-name> except for fore and rear basitarsi, which are brown with yellow base, mid basitarsus yellow with slight brown region apically.</p></sec><sec sec-type="Head"><title>Head.</title><p>As described in <tp:taxon-name>Perochaeta cuirassa</tp:taxon-name>.</p></sec><sec sec-type="Thorax"><title>Thorax.</title><p>As described in <tp:taxon-name>Perochaeta cuirassa</tp:taxon-name>; pleural pruinosity patternas in <xref ref-type="fig" rid="F1">Fig. 5</xref>.</p></sec><sec sec-type="Legs"><title>Legs.</title><p>Forelegs unmodified; as described in <tp:taxon-name>Perochaeta cuirassa</tp:taxon-name>.</p></sec><sec sec-type="Wings"><title>Wings.</title><p>Coloration, venation and microtrichia distribution as described in <tp:taxon-name>Perochaeta cuirassa</tp:taxon-name>. Length: 4.2 mm.</p></sec><sec sec-type="Abdomen"><title>Abdomen.</title><p>Tergites and sternites 1–3 as described in <tp:taxon-name>Perochaeta cuirassa</tp:taxon-name>. Sternite 4 heavily modified (<xref ref-type="fig" rid="F1">Fig. 6</xref>); almost twice long as wide and raised from the abdomen. Posterior edge of 4<sup>th</sup> sternite deeply invaginated and raised to form two large distinct lobes densely populated with strong bristles, mainly lining the outer discal margin. Two long, thin moveable appendages (= sternite brushes) branch off laterally on the posterior end of the sclerite, each with large, thick bristles on the outer region and some shorter, thinner bristles closer to the inside. A Y-shaped apodeme extends underneath and anterior to the 4<sup>th</sup> sternite.</p></sec><sec sec-type="Hypopygium"><title>Hypopygium</title><p>(<xref ref-type="fig" rid="F1">Figs 7–9</xref>). Cercal plate with two very weak lobes; distal margin covered with numerous setae. Hypopygium triangucuspid projection before the <!--PageBreak-->base of the surstylus. Surstylus itself fused to hypopygium and branches off terminally, with a dorsal flap along its length and a longish distal-pointing projection sub-basally. Terminal section of surstylus shaped like a scapula, with distal-pointing cuticular “teeth” and setulae on distal margin, and a very small inward-facing “tooth” on both the ventral and dorsal region subterminally pointing towards the median.</p></sec></tp:treatment-sec><tp:treatment-sec sec-type="Distribution"><title>Distribution.</title><p>Vietnam (Lào Cai).</p></tp:treatment-sec><tp:treatment-sec><!--Section generated to contain objects referenced in tp:taxon-treatment.--><fig id="F1" position="float" orientation="portrait"><label>Figures 1–9.</label><caption><p><tp:taxon-name>Perochaeta cuirassa</tp:taxon-name> and <tp:taxon-name>Perochaeta lobo</tp:taxon-name> <bold>♂</bold>. <tp:taxon-name>Perochaeta cuirassa</tp:taxon-name>: <bold>1</bold> 4<sup>th</sup> sternite, ventral <bold>2</bold> hypopygium, dorsal <bold>3</bold> hypopygium, lateral <bold>4</bold> surstylus, lateral (inward facing) <bold>5</bold> pleural pruinosity pattern, lateral. <tp:taxon-name>Perochaeta lobo</tp:taxon-name>: <bold>6</bold> 4<sup>th</sup> sternite, ventral <bold>7</bold> hypopygium, dorsal <bold>8</bold> hypopygium, ventral <bold>9</bold> hypopygium, lateral. Scale bars: 0.5mm.</p></caption><graphic xmlns:xlink="http://www.w3.org/1999/xlink" xlink:href="ZooKeys-070-041-g001.jpg" position="float" orientation="portrait" xlink:type="simple"/></fig></tp:treatment-sec></tp:taxon-treatment>
