# Supplementary material for: Five additions to the list of Sepsidae Diptera for Vietnam: Perochaeta cuirassa sp. n., Perochaeta lobo sp. n., Sepsis spura sp. n., Sepsis sepsi Ozerov, 2003 and Sepsis monostigma Thompson, 1869
Source: Zookeys. 2010 Nov 29;(70):41–56. doi: 10.3897/zookeys.70.766 (PMC3088448; doi:10.3897/zookeys.70.766)
Supplement: XML Treatment for Sepsis monostigma [file zookeys.70.766-treatment3.xml]

<!DOCTYPE tp:taxon-treatment
  PUBLIC "-//TaxonX//DTD Taxonomic Treatment Publishing DTD v0 20100105//EN" "tax-treatment-NSO.dtd">
<tp:taxon-treatment xmlns:tp="http://www.plazi.org/taxpub"><tp:treatment-meta><mixed-citation publication-type="journal"><person-group><name><surname>Ang</surname><given-names>Yuchen</given-names></name><name><surname>Meier</surname><given-names>Rudolf</given-names></name></person-group><article-title>Five additions to the list of Sepsidae Diptera for Vietnam: Perochaeta cuirassa sp. n., Perochaeta lobo sp. n., Sepsis spura sp. n., Sepsis sepsi Ozerov, 2003 and Sepsis monostigma Thompson, 1869</article-title><source>Zookeys</source><day>29</day><month>11</month><year>2010</year><volume>2010</volume><issue>70</issue><fpage>41</fpage><lpage>56</lpage><pub-id pub-id-type="doi">10.3897/zookeys.70.766</pub-id></mixed-citation></tp:treatment-meta><tp:nomenclature><tp:taxon-name>
                    	<tp:taxon-name-part taxon-name-part-type="genus">Sepsis</tp:taxon-name-part>
                    	<tp:taxon-name-part taxon-name-part-type="species">monostigma</tp:taxon-name-part>
                    </tp:taxon-name><tp:taxon-authority>Thompson, 1869</tp:taxon-authority><xref ref-type="fig" rid="F3">Figs 15–17</xref><tp:nomenclature-citation-list><tp:nomenclature-citation><tp:taxon-name>Sepsis monostigma</tp:taxon-name><comment> Thompson, 1869. Kongliga svenska fregatten Eugenies resa omkring Jorden, 2(1): 443.</comment></tp:nomenclature-citation></tp:nomenclature-citation-list></tp:nomenclature><tp:treatment-sec sec-type="Material"><title>Material.</title><p>♂♂♀♀ (RMBR), <bold>Vietnam,</bold> Lào Cai Province, Sa Pa Valley. From ex culture established from ♀ collected from dung on cow farm, 4km NE of Sa Pa town [22°21'28.19"N; 103°51'53.35"E, elevation 1250m ASL]. Collected 15.VII.2010 (Ang Y).</p><fig id="F3" position="float" orientation="portrait"><label>Figures 15–23.</label><caption><p>Various <tp:taxon-name>Sepsis</tp:taxon-name> forelegs and hypopygia. <tp:taxon-name>Sepsis monostigma</tp:taxon-name>:<bold>15</bold> fore femur, posterior <bold>16</bold> fore tibia, posterior <bold>17</bold> hypopygium, dorsal. <tp:taxon-name>Sepsis sepsi</tp:taxon-name>: <bold>18</bold> fore femur, posterior <bold>19</bold> fore tibia, posterior <bold>20</bold> hypopygium, dorsal. <tp:taxon-name>Sepsis nitens</tp:taxon-name>: <bold>21</bold> fore femur, posterior <bold>22</bold> fore tibia, posterior <bold>23</bold> hypopygium, dorsal. Scale bars: 0.5mm.</p></caption><graphic xmlns:xlink="http://www.w3.org/1999/xlink" xlink:href="ZooKeys-070-041-g003.jpg" position="float" orientation="portrait" xlink:type="simple"/></fig></tp:treatment-sec><tp:treatment-sec sec-type="Taxonomic remarks"><title>Taxonomic remarks.</title><p><tp:taxon-name>Sepsis monostigma</tp:taxon-name> is an Oriental species that resembles <tp:taxon-name>Sepsis pseudomonostigma</tp:taxon-name> Ursu, 1969 but is geographically exclusive from <tp:taxon-name>Sepsis pseudomonostigma</tp:taxon-name> (which has only been recorded in South and South-east Europe and Central Asia). <tp:taxon-name>Sepsis monostigma</tp:taxon-name> can be differentiated by the two long medioventral spines (one short spine in <tp:taxon-name>Sepsis pseudomonostigma</tp:taxon-name>) on the fore femur (<xref ref-type="fig" rid="F3">Fig. 15</xref>), lack of ventromedial spinules on the fore tibia (<xref ref-type="fig" rid="F3">Fig. 16</xref>) and surstylus (<xref ref-type="fig" rid="F3">Fig. 17</xref>) being much thinner than that in <tp:taxon-name>Sepsis pseudomonostimga</tp:taxon-name>.</p></tp:treatment-sec><tp:treatment-sec sec-type="Distribution"><title>Distribution.</title><p>China (Guandong), Taiwan, India (Jammu and Kashmir, Uttar Pradesh, West Bengal), Japan (Hokkaido Is., Honshu Is., Kyushu Is.), Korea, Philippines (Luzon Is.), Sri Lanka, South Russia (Amurskaya Oblast’, Irkutskaya Oblast’, Khabarovskiy Kray, Krasnoyarskiy Kray, Novosibirskaya Oblast’, Primorskiy Kray, Sakhalinskaya Oblast’), Vietnam (Lào Cai).<!--PageBreak--></p></tp:treatment-sec></tp:taxon-treatment>
