# Supplementary material for: Five additions to the list of Sepsidae Diptera for Vietnam: Perochaeta cuirassa sp. n., Perochaeta lobo sp. n., Sepsis spura sp. n., Sepsis sepsi Ozerov, 2003 and Sepsis monostigma Thompson, 1869
Source: Zookeys. 2010 Nov 29;(70):41–56. doi: 10.3897/zookeys.70.766 (PMC3088448; doi:10.3897/zookeys.70.766)
Supplement: XML Treatment for Sepsis sepsi [file zookeys.70.766-treatment4.xml]

<!DOCTYPE tp:taxon-treatment
  PUBLIC "-//TaxonX//DTD Taxonomic Treatment Publishing DTD v0 20100105//EN" "tax-treatment-NSO.dtd">
<tp:taxon-treatment xmlns:tp="http://www.plazi.org/taxpub"><tp:treatment-meta><mixed-citation publication-type="journal"><person-group><name><surname>Ang</surname><given-names>Yuchen</given-names></name><name><surname>Meier</surname><given-names>Rudolf</given-names></name></person-group><article-title>Five additions to the list of Sepsidae Diptera for Vietnam: Perochaeta cuirassa sp. n., Perochaeta lobo sp. n., Sepsis spura sp. n., Sepsis sepsi Ozerov, 2003 and Sepsis monostigma Thompson, 1869</article-title><source>Zookeys</source><day>29</day><month>11</month><year>2010</year><volume>2010</volume><issue>70</issue><fpage>41</fpage><lpage>56</lpage><pub-id pub-id-type="doi">10.3897/zookeys.70.766</pub-id></mixed-citation></tp:treatment-meta><tp:nomenclature><tp:taxon-name>
                    	<tp:taxon-name-part taxon-name-part-type="genus">Sepsis</tp:taxon-name-part>
                    	<tp:taxon-name-part taxon-name-part-type="species">sepsi</tp:taxon-name-part>
                    </tp:taxon-name><tp:taxon-authority>Ozerov, 2003</tp:taxon-authority><xref ref-type="fig" rid="F3">Figs 18–20</xref><tp:nomenclature-citation-list><tp:nomenclature-citation><tp:taxon-name>Sepsis sepsi</tp:taxon-name><comment> Ozerov 2003. Zoologicheskiy zhurnal, 82, 10: 1276.</comment></tp:nomenclature-citation></tp:nomenclature-citation-list></tp:nomenclature><tp:treatment-sec sec-type="Material"><title>Material.</title><p>♂♂♀♀ (RMBR), <bold>Vietnam</bold>, Ha Tay Province, Ba Vi National Park. From ex culture established from ♀ collected from rubbish dump near temple at summit of mountain [21°3'45.84"N; 105°21'57.63"E, elevation 800m ASL]. Collected 11.VII.2010 (Ang Y). 2 ♂ (RMBR), <bold>Indonesia</bold>, West Sumatra, Bukit Tingei Regency, Tanjung Mutiara Dist., Bantar Gadang Beach, [0°24.792"S; 99°56.307"E 0m ASL]. Collected 6.VII.2007 (Lohman D).</p></tp:treatment-sec><tp:treatment-sec sec-type="Taxonomic remarks"><title>Taxonomic remarks.</title><p><tp:taxon-name>Sepsis sepsi</tp:taxon-name> bears some resemblance to <tp:taxon-name>Sepsis nitens</tp:taxon-name> and was initially thought to be such by Hennig but later identified it as a ‘<tp:taxon-name>Sepsis</tp:taxon-name> n.sp.’ (1941), and was formally described by Ozerov (2003). <tp:taxon-name>Sepsis sepsi</tp:taxon-name> can be distinguished from <tp:taxon-name>Sepsis nitens</tp:taxon-name> based on the row of four large spines on a large rounded ventromedial bump of the fore femur (<xref ref-type="fig" rid="F3">Fig. 18</xref>) as opposed to three spines arranged triangularly on a slightly proclinate bump in <tp:taxon-name>Sepsis nitens</tp:taxon-name> (<xref ref-type="fig" rid="F3">Fig. 21</xref>). The fore tibia (<xref ref-type="fig" rid="F3">Fig. 19</xref>) lacks a rounded lobe present in <tp:taxon-name>Sepsis nitens</tp:taxon-name> (<xref ref-type="fig" rid="F3">Fig. 22</xref>), and the surstylus differs in structure [cf. <tp:taxon-name>Sepsis sepsi</tp:taxon-name> (<xref ref-type="fig" rid="F3">Fig. 20</xref>) and <tp:taxon-name>Sepsis nitens</tp:taxon-name> (<xref ref-type="fig" rid="F3">Fig. 23</xref>)].</p></tp:treatment-sec><tp:treatment-sec sec-type="Distribution"><title>Distribution.</title><p>Indonesia (Sumatra, Sumbawa), Vietnam (Ha Tay).</p></tp:treatment-sec><tp:treatment-sec><!--Section generated to contain objects referenced in tp:taxon-treatment.--><fig id="F3" position="float" orientation="portrait"><label>Figures 15–23.</label><caption><p>Various <tp:taxon-name>Sepsis</tp:taxon-name> forelegs and hypopygia. <tp:taxon-name>Sepsis monostigma</tp:taxon-name>:<bold>15</bold> fore femur, posterior <bold>16</bold> fore tibia, posterior <bold>17</bold> hypopygium, dorsal. <tp:taxon-name>Sepsis sepsi</tp:taxon-name>: <bold>18</bold> fore femur, posterior <bold>19</bold> fore tibia, posterior <bold>20</bold> hypopygium, dorsal. <tp:taxon-name>Sepsis nitens</tp:taxon-name>: <bold>21</bold> fore femur, posterior <bold>22</bold> fore tibia, posterior <bold>23</bold> hypopygium, dorsal. Scale bars: 0.5mm.</p></caption><graphic xmlns:xlink="http://www.w3.org/1999/xlink" xlink:href="ZooKeys-070-041-g003.jpg" position="float" orientation="portrait" xlink:type="simple"/></fig></tp:treatment-sec></tp:taxon-treatment>
