# Supplementary material for: Five additions to the list of Sepsidae Diptera for Vietnam: Perochaeta cuirassa sp. n., Perochaeta lobo sp. n., Sepsis spura sp. n., Sepsis sepsi Ozerov, 2003 and Sepsis monostigma Thompson, 1869
Source: Zookeys. 2010 Nov 29;(70):41–56. doi: 10.3897/zookeys.70.766 (PMC3088448; doi:10.3897/zookeys.70.766)
Supplement: XML Treatment for Sepsis spura [file zookeys.70.766-treatment5.xml]

<!DOCTYPE tp:taxon-treatment
  PUBLIC "-//TaxonX//DTD Taxonomic Treatment Publishing DTD v0 20100105//EN" "tax-treatment-NSO.dtd">
<tp:taxon-treatment xmlns:tp="http://www.plazi.org/taxpub"><tp:treatment-meta><mixed-citation publication-type="journal"><person-group><name><surname>Ang</surname><given-names>Yuchen</given-names></name><name><surname>Meier</surname><given-names>Rudolf</given-names></name></person-group><article-title>Five additions to the list of Sepsidae Diptera for Vietnam: Perochaeta cuirassa sp. n., Perochaeta lobo sp. n., Sepsis spura sp. n., Sepsis sepsi Ozerov, 2003 and Sepsis monostigma Thompson, 1869</article-title><source>Zookeys</source><day>29</day><month>11</month><year>2010</year><volume>2010</volume><issue>70</issue><fpage>41</fpage><lpage>56</lpage><pub-id pub-id-type="doi">10.3897/zookeys.70.766</pub-id></mixed-citation></tp:treatment-meta><tp:nomenclature><tp:taxon-name>
                    	<tp:taxon-name-part taxon-name-part-type="genus">Sepsis</tp:taxon-name-part>
                    	<tp:taxon-name-part taxon-name-part-type="species">spura</tp:taxon-name-part>
                    <object-id xmlns:xlink="http://www.w3.org/1999/xlink" xlink:type="simple">urn:lsid:zoobank.org:act:581DEFE8-8274-4365-BCDF-7F34BB59A258</object-id>
                    </tp:taxon-name><tp:taxon-authority>Ang 2010</tp:taxon-authority><tp:taxon-status xmlns:xlink="http://www.w3.org/1999/xlink" xlink:type="simple">sp. n.</tp:taxon-status><xref ref-type="fig" rid="F4">Figs 24–31</xref></tp:nomenclature><tp:treatment-sec sec-type="Material"><title>Material.</title><p><italic>Holotype</italic>. ♂ (RMBR), <bold>Vietnam,</bold> Lào Cai Province, Sa Pa Valley. Collected from dung on cow farm, 4km NE of Sa Pa town [22°21'28.19"N; 103°51'53.35"E, elevation 1250m ASL]. Collected 15.VII.2010 (Ang Y). <italic>Paratypes.</italic> 2 ♂ (RMBR), <bold>Indonesia</bold>, West Sumatra, Bukit Tingei Regency, Tanjung Mutiara Dist., Bantar Gadang Beach, [0°24.792"S; 99°56.307"E 0m ASL]. Collected 6.VII.2007 (Lohman D). ♂ (RMBR), <bold>Indonesia</bold>, N. Sulawesi, Tondano Province, Kampung Jawa [1°17'18.11"N, 124°52'30.05"E, elevation 650m ASL]. Collected 12.V.2009 (Ang Y).</p><fig id="F4" position="float" orientation="portrait"><label>Figures 24–31.</label><caption><p><tp:taxon-name>Sepsis spura</tp:taxon-name>. <bold>24</bold> fore femur, posterior <bold>25</bold> fore tibia, posterior <bold>26</bold> fore femur, anterior <bold>27</bold> fore tibia, anterior <bold>28</bold> pleural pruinosity pattern, lateral <bold>29</bold> 4<sup>th</sup> and 5<sub>th</sub> sternites, ventral <bold>30</bold> hypopygium, dorsal <bold>31</bold> hypopygium, lateral. Scale bars: 0.5mm.</p></caption><graphic xmlns:xlink="http://www.w3.org/1999/xlink" xlink:href="ZooKeys-070-041-g004.jpg" position="float" orientation="portrait" xlink:type="simple"/></fig></tp:treatment-sec><tp:treatment-sec sec-type="Etymology"><title>Etymology.</title><p>The specific epithet old English for “spur”, and refers to the distinct spur-like medioventral tubercle found on the male fore femur.</p></tp:treatment-sec><tp:treatment-sec sec-type="Diagnosis"><title>Diagnosis.</title><p>Adult males of <tp:taxon-name>Sepsis spura</tp:taxon-name> closely resemble <tp:taxon-name>Sepsis nitens</tp:taxon-name> but can be distinguished by the following characters: (1) Medioventral tubercle on male fore femur of <tp:taxon-name>Sepsis spura</tp:taxon-name> is spur-like and bent at a forward angle with two smaller adjacent spines dorsally positioned at the end of the tubercle and one larger spine at the ventral end (<xref ref-type="fig" rid="F4">Figs 24, 26</xref>), while the tubercle in <tp:taxon-name>Sepsis nitens</tp:taxon-name> is thicker on the base and has its three spines positioned more in a anterio-posterior fashion (<xref ref-type="fig" rid="F3">Fig. 21</xref>). (2) The basal lamina-like projection on the fore tibia of <tp:taxon-name>Sepsis spura</tp:taxon-name> (<xref ref-type="fig" rid="F4">Figs 25, 27</xref>) merges back with the tibia gently, but ends off with a distinct lobe in <tp:taxon-name>Sepsis nitens</tp:taxon-name> (<xref ref-type="fig" rid="F3">Fig. 22</xref>). The short spines found posteriorly on the projection are also much weaker than those found in <tp:taxon-name>Sepsis nitens</tp:taxon-name>. (3) <tp:taxon-name>Sepsis spura</tp:taxon-name> (<xref ref-type="fig" rid="F4">Figs 25, 27</xref>) has only one anterior lamina-like protrusion on the distal portion of the fore tibia, while <tp:taxon-name>Sepsis nitens</tp:taxon-name> (<xref ref-type="fig" rid="F3">Fig. 22</xref>) has such protrusions on both anterior and posterior sides. (4) The surstylus of <tp:taxon-name>Sepsis nitens</tp:taxon-name> (<xref ref-type="fig" rid="F3">Fig. 23</xref>) has a rather angular basal swelling and is relatively straight, curved only at the terminus, while the surstyli of <tp:taxon-name>Sepsis spura</tp:taxon-name> (<xref ref-type="fig" rid="F4">Figs 30, 31</xref>) has a rounded basal swelling and is medially curved for the entirety of the surstylus. <tp:taxon-name>Sepsis spura</tp:taxon-name> can be distinguished from other <tp:taxon-name>Sepsis</tp:taxon-name>, also based on the specific structure of the male fore leg ornamentation and the shape of the surstylus.</p></tp:treatment-sec><tp:treatment-sec sec-type="Description (male)"><title>Description (male).</title><sec sec-type="Colour"><title>Colour.</title><p>Head capsule mostly brown with a thin light brown strip on gena; fascial margin black. Vertex dark brown. Facial carina and lunule light grey-brown. Pedicel dark brown, 1<sub>st</sub> flagellomere yellowish, arista brown. Proboscis whi<!--PageBreak-->tish yellow. Forelegs wholly yellow. Mid and rear coxa yellow with brown base. Mid femur brown but yellow on basal and distal tips; mid tibia brown on basal half and diffuses to yellow on apical half. Rear femur yellow but brown on dorsal region, while rear tibia wholly brown. Fore tarsus with tarsomeres 3–5 brown, mid tarsus with tarsomeres 3–5 very lightly brown, rear tarsus with tarsomeres 4 and 5 brown. Wing clear except for basicostal cell and basal region of costal cell, which is light brown. Veins dark brown. Calypter clear, margin and fringe-hairs yellowish. Haltere white. Thorax mostly dark brown, but pronotopleuron is yellow. Abdominal tergites and sternites glossy dark brown.</p></sec><sec sec-type="Head"><title>Head.</title><p>Roundish, facial carina short and shallow, facial area receding. Gena and parafacial region narrow. Largely glossy except for lightly microtomentose occipital region. Chaetotaxy: 1 <italic>ocellar</italic>, 1 divergent <italic>postocellar</italic> (<italic>ocellar</italic> longer than <italic>postocellar</italic>), 1 <italic>inner vertical</italic>, 1 <italic>outer vertical</italic> (<italic>outer</italic> subequal to <italic>inner</italic>). <italic>Orbital</italic> very reduced to absent. 3–4 <italic>vibrissae</italic>. 3–4 <italic>postocular.</italic> Lower fascial margin lined with setulae.</p></sec><sec sec-type="Thorax"><title>Thorax.</title><p>Scutum, postpronotum and scutellum wholly microtomentose. Subscutellum microtomentose with a small glossy spot ventromedially. Mediotergite microtomentose on margins and glossy in the medial region. Scutellum twice wide as long. Pleural pruinosity pattern (<xref ref-type="fig" rid="F4">Fig. 28</xref>): Proepisternum lightly microtomentose. Anepisternum largely glossy with a small strip on the anterioventral and posteriodorsal margins very lightly dusted. Balsare glossy. Katepisternum densely microtomentose. <!--PageBreak-->Anepimeron glossy. Katatergite, meron and metepimeron microtomentose. Chaetotaxy: 1 <italic>apical scutellar</italic>, 1 reduced <italic>basal scutellar,</italic> 1 row  <italic>dorsocentral</italic> with posterior-most two setae as bristles, 1 row <italic>acrostichial</italic> and 1 <italic>postalar</italic>, 1 <italic>supraalar</italic>, 1 <italic>notopleural</italic>, 1 <italic>postpronotal</italic>, 1 <italic>anepisternal</italic> and 2 <italic>posterior spiracular</italic>.</p></sec><sec sec-type="Legs"><title>Legs.</title><p>Forelegs modified; fore femur (<xref ref-type="fig" rid="F4">Figs 24, 26</xref>) with large submedian ventral spine and robust, forward curving spur-like protrusion at the median. This protrusion terminates with three short stout spines, with two adjacently positioned dorsally and one positioned ventrally. Fore tibia (<xref ref-type="fig" rid="F4">Figs 25, 27</xref>) with a submedial and medial cuticular laminar extension; submedial extension with row of short spines. Additional chaetotaxy: Fore tibia with apical <italic>anteriodorsal</italic>. Mid femur with 1 <italic>anterior</italic>. Mid tibia with 2 <italic>posterior</italic> on median and subapex, 2 <italic>dorsal</italic> on basal 2/3 and apex, 1 <italic>anterior</italic> on apex, 1 <italic>anterioventral</italic> on basal 2/3 and 1 <italic>ventral</italic> on apex. Hind femur with 1 <italic>anteriodorsal</italic> on basal 2/3 and 1 <italic>posterioventral</italic> subapically. Hind tibia with 2 <italic>dorsal</italic> at median and subapically, 1 <italic>anterior</italic> at median and 2 <italic>anterioventral</italic> medially and subapically. Rear basitarsus with 2 ventral dark spines basally.</p></sec><sec sec-type="Wings"><title>Wings.</title><p>Without pterostigma. Veins bare. Covered with microtrichiae except for basal half of basal-medial cell. Anterior region of r2+3 cell with sparse microtrichiae. Radial-medial cross-vein divides discal-medial cell by ratio of slightly less than 2 : 1. Length: 2.9–3.5mm.</p></sec><sec sec-type="Abdomen"><title>Abdomen.</title><p>Tergites glossy black, syntergite 1+2 – tergite 5 normal, tergite 6 missing, syntergite 7+8 present and extending ventrad as a narrow sclerite. Spiracles 1–3 on intersegmental membrane close to tergite, spiracles 4 and 5 within respective tergites near margin. Spiracles 7 and 8 adjacent on margin of syntergite 7+8. Sternite 1 a broad rectangle with posterior invaginations while sternite 2 is triangular, tapering posteriorly; sternite 3 is oblong. Sternite 4 is V-shaped with setae and one stout discal bristle on each lateral margin; sternite 5 reduced to a thin lateral crescent (<xref ref-type="fig" rid="F4">Fig. 29</xref>).</p></sec><sec sec-type="Hypopygium"><title>Hypopygium.</title><p>Cercal plate with two very weak lobes, each with single distal setae. Hypopygium and surstylus relatively setaeless. Surstylus fused to hypopygium; bulging medially at base but thin and curved medially, slightly dentate terminally (<xref ref-type="fig" rid="F4">Figs 30, 31</xref>).</p></sec></tp:treatment-sec><tp:treatment-sec sec-type="Distribution"><title>Distribution.</title><p>Indonesia (Sulawesi, Sumatra), Vietnam (Lào Cai).</p></tp:treatment-sec><tp:treatment-sec><!--Section generated to contain objects referenced in tp:taxon-treatment.--><fig id="F3" position="float" orientation="portrait"><label>Figures 15–23.</label><caption><p>Various <tp:taxon-name>Sepsis</tp:taxon-name> forelegs and hypopygia. <tp:taxon-name>Sepsis monostigma</tp:taxon-name>:<bold>15</bold> fore femur, posterior <bold>16</bold> fore tibia, posterior <bold>17</bold> hypopygium, dorsal. <tp:taxon-name>Sepsis sepsi</tp:taxon-name>: <bold>18</bold> fore femur, posterior <bold>19</bold> fore tibia, posterior <bold>20</bold> hypopygium, dorsal. <tp:taxon-name>Sepsis nitens</tp:taxon-name>: <bold>21</bold> fore femur, posterior <bold>22</bold> fore tibia, posterior <bold>23</bold> hypopygium, dorsal. Scale bars: 0.5mm.</p></caption><graphic xmlns:xlink="http://www.w3.org/1999/xlink" xlink:href="ZooKeys-070-041-g003.jpg" position="float" orientation="portrait" xlink:type="simple"/></fig></tp:treatment-sec></tp:taxon-treatment>
